# Supplementary material for: Quantifying geographic accessibility to improve efficiency of entomological monitoring
Source: PLoS Negl Trop Dis. 2020 Mar 23;14(3):e0008096. doi: 10.1371/journal.pntd.0008096 (PMC7117774; doi:10.1371/journal.pntd.0008096)
Supplement: S3 File — (ZIP) [file pntd.0008096.s009.zip]

Archive with 7 entries (7 files):
- Supplementary File 2 (code)/1.generate_classification_validation_points.R
- Supplementary File 2 (code)/2.merge_sources_to_create_friction_surface.R
- Supplementary File 2 (code)/3.validation_linear_model.R
- Supplementary File 2 (code)/4.run_cost_distance_algorithm.R
- Supplementary File 2 (code)/5.identify_sentinel_sites.R
- Supplementary File 2 (code)/6.run_travelling_salesperson_problem.R
- Supplementary File 2 (code)/README.txt
